# Supplementary material for: Are Alternative Strategies Required to Accelerate the Global Elimination of Lymphatic Filariasis? Insights From Mathematical Models
Source: Clin Infect Dis. 2018 Jun 1;66(Suppl 4):S260–6. doi: 10.1093/cid/ciy003 (PMC5982795; doi:10.1093/cid/ciy003)
Supplement: ciy003_suppl_Supplementary_Material_4 [file ciy003_suppl_supplementary_material_4.zip]

Archive with 14 entries (14 files):
- wormsim-2.58Ap25/Afr_TN_aDA65.xml
- wormsim-2.58Ap25/avg.bat
- wormsim-2.58Ap25/avg.sh
- wormsim-2.58Ap25/colt.jar
- wormsim-2.58Ap25/Ind_TN_aDA65.xml
- wormsim-2.58Ap25/Instructions for using WORMSIM.docx
- wormsim-2.58Ap25/License.txt
- wormsim-2.58Ap25/readme.txt
- wormsim-2.58Ap25/run.bat
- wormsim-2.58Ap25/run.sh
- wormsim-2.58Ap25/test.bat
- wormsim-2.58Ap25/test.sh
- wormsim-2.58Ap25/wormsim.jar
- wormsim-2.58Ap25/wormsim.xsd
