# Supplementary material for: Are Alternative Strategies Required to Accelerate the Global Elimination of Lymphatic Filariasis? Insights From Mathematical Models
Source: Clin Infect Dis. 2018 Jun 1;66(Suppl 4):S260–6. doi: 10.1093/cid/ciy003 (PMC5982795; doi:10.1093/cid/ciy003)
Supplement: ciy003_suppl_Supplementary_Material_4 [file ciy003_suppl_supplementary_material_4.zip › wormsim-2.58Ap25/Afr_TN_aDA65.xml]

<?xml version="1.0" encoding="UTF-8"?>
<wormsim.inputfile xmlns:xsi="http://www.w3.org/2001/XMLSchema-instance" 
		   xsi:noNamespaceSchemaLocation="wormsim.xsd" 
		   model="lymfasim">
	<simulation start.year="1850">
		<surveillance nr.skin-snips="3" skin-snip.categories="0,1,2,4,8,16,32,64,128,256,512">
			<periodic.surveys>
				<start year="2000" month="0" delay="-2"/>
				<stop year="2031" month="1"/>
				<interval years="1" months="0"/>
			</periodic.surveys>
			<extr.surveys>
			</extra.surveys>
			<!-- upper bounds of age categories in output      -->
			<age.classes>
				<age.class age.limit="5"/>
				<age.class age.limit="10"/>
				<age.class age.limit="20"/>
				<age.class age.limit="30"/>
				<age.class age.limit="40"/>
				<age.class age.limit="50"/>
				<age.class age.limit="60"/>
				<age.class age.limit="99"/>
			</age.classes>
		</surveillance>
		<standard.population>
			<age.group age.limit="5" n.males="4782" n.females="4977"/>
			<age.group age.limit="10" n.males="4472" n.females="4654"/>
			<age.group age.limit="20" n.males="7111" n.females="7401"/>
			<age.group age.limit="30" n.males="4689" n.females="4880"/>
			<age.group age.limit="40" n.males="3509" n.females="3652"/>
			<age.group age.limit="50" n.males="2577" n.females="2683"/>
			<age.group age.limit="60" n.males="1677" n.females="1745"/>
			<age.group age.limit="99" n.males="2236" n.females="2327"/>
		</standard.population>
	</simulation>
	
	<demography>
		<the.reaper max.population.size="1000" reap="0.05" delay="-3"/>
		<life.table>
			<survival age.limit="5" male.survival="0.800" female.survival="0.800"/>
			<survival age.limit="15" male.survival="0.790" female.survival="0.790"/>
			<survival age.limit="20" male.survival="0.755" female.survival="0.755"/>
			<survival age.limit="25" male.survival="0.737" female.survival="0.737"/>
			<survival age.limit="30" male.survival="0.723" female.survival="0.723"/>
			<survival age.limit="35" male.survival="0.654" female.survival="0.654"/>
			<survival age.limit="40" male.survival="0.605" female.survival="0.605"/>
			<survival age.limit="45" male.survival="0.560" female.survival="0.560"/>
			<survival age.limit="50" male.survival="0.506" female.survival="0.506"/>
			<survival age.limit="60" male.survival="0.487" female.survival="0.487"/>
			<survival age.limit="70" male.survival="0.305" female.survival="0.305"/>
			<survival age.limit="80" male.survival="0.155" female.survival="0.155"/>
			<survival age.limit="99" male.survival="0.000" female.survival="0.000"/>
		</life.table>
		<fertility.table delay="-4">
			<fertility age.limit="5" birth.rate="0.000"/>
			<fertility age.limit="15" birth.rate="0.000"/>
			<fertility age.limit="20" birth.rate="0.116"/>
			<fertility age.limit="25" birth.rate="0.230"/>
			<fertility age.limit="30" birth.rate="0.245"/>
			<fertility age.limit="35" birth.rate="0.207"/>
			<fertility age.limit="40" birth.rate="0.147"/>
			<fertility age.limit="45" birth.rate="0.077"/>
			<fertility age.limit="50" birth.rate="0.031"/>
			<fertility age.limit="60" birth.rate="0.000"/>
			<fertility age.limit="70" birth.rate="0.000"/>
			<fertility age.limit="80" birth.rate="0.000"/>
			<fertility age.limit="99" birth.rate="0.000"/>
		</fertility.table>
		<initial.population>
			<age.group age.limit="5" n.males="42" n.females="42"/>
			<age.group age.limit="15" n.males="63" n.females="63"/>
			<age.group age.limit="20" n.males="26" n.females="26"/>
			<age.group age.limit="25" n.males="22" n.females="22"/>
			<age.group age.limit="30" n.males="20" n.females="20"/>
			<age.group age.limit="35" n.males="17" n.females="17"/>
			<age.group age.limit="40" n.males="14" n.females="14"/>
			<age.group age.limit="45" n.males="11" n.females="11"/>
			<age.group age.limit="50" n.males="9" n.females="9"/>
			<age.group age.limit="60" n.males="14" n.females="14"/>
			<age.group age.limit="70" n.males="9" n.females="9"/>
			<age.group age.limit="80" n.males="3" n.females="3"/>
			<age.group age.limit="99" n.males="1" n.females="1"/>
		</initial.population>
	</demography>
	
	<blindness>
		<treshold dist.nr="4" min="0" max="100000" mean="1000" p1="2.0"/>
		<pct-life-expectancy-reduction dist.nr="0" mean="0"/>
	</blindness>
 
	<exposure.and.contribution>
		<external.foi>
			<start year="1850" month="0" foi="2" exclusive="true"/>
			<start year="1852" month="0" foi="0.0473594785570167" exclusive="false"/>
			<start year="2010" month="0" foi="0.0478633028030309" exclusive="false"/>
			<start year="2011" month="0" foi="0.0167941413285807" exclusive="false"/>
			<start year="2012" month="0" foi="0.00453441816676791" exclusive="false"/>
			<start year="2013" month="0" foi="0.00235117978315973" exclusive="false"/>
			<start year="2014" month="0" foi="0.00201529693669714" exclusive="false"/>
			<start year="2015" month="0" foi="0.00201529693669714" exclusive="false"/>
			<start year="2016" month="0" foi="0.00201529693669714" exclusive="false"/>
			<start year="2017" month="0" foi="0.00167941413759402" exclusive="false"/>
			<start year="2018" month="0" foi="0.00151147273804246" exclusive="false"/>
			<start year="2019" month="0" foi="0.00151147273804246" exclusive="false"/>
			<start year="2020" month="0" foi="0.00117558989157987" exclusive="false"/>
			<start year="2021" month="0" foi="0.00117558989157987" exclusive="false"/>
			<start year="2022" month="0" foi="0.00100764849202831" exclusive="false"/>
			<start year="2023" month="0" foi="0.00083970704511727" exclusive="false"/>
			<start year="2024" month="0" foi="0.00083970704511727" exclusive="false"/>
			<start year="2025" month="0" foi="0.00083970704511727" exclusive="false"/>
			<start year="2026" month="0" foi="4.93575545133704e-07" exclusive="false"/>
			<start year="2027" month="0" foi="2.45442544683289e-10" exclusive="false"/>
			<start year="2028" month="0" foi="1.22052324785032e-13" exclusive="false"/>
			<start year="2029" month="0" foi="6.06935118141531e-17" exclusive="false"/>
		</external.foi>
		<male>
			<exposure.function fun.nr="1" a="0.05" b="0" c="1"/>
			<exposure.index dist.nr="4" min="0" max="100" p1="0.615508743798243"/>
			<contribution.function fun.nr="1" a="0.05" b="0" c="1"/>
		</male>
		<female>
			<exposure.function fun.nr="1" a="0.05" b="0" c="1"/>
			<exposure.index dist.nr="4" min="0" max="100" p1="0.615508743798243"/>
			<contribution.function fun.nr="1" a="0.05" b="0" c="1"/>
		</female>
	<exposure.interventions>
		<!-- note that effectivity below means the impact on individuals that are not excluded -->
		<moment year="2031" month="0" effectivity="0" fraction.excluded="1"/>
		<moment year="2036" month="0" effectivity="0" fraction.excluded="1"/>
	</exposure.interventions>
	<contribution.interventions>
		<!-- note that effectivity below means the impact on individuals that are not excluded -->
		<moment year="2031" month="0" effectivity="0" fraction.excluded="1"/>
		<moment year="2036" month="0" effectivity="0" fraction.excluded="1"/>
	</contribution.interventions>
		<compliance compliance.model="2">
		<!-- the "compliance" model does not mediate compliance but inter-individual variation in effectivity!-->
		<!-- compliance models 0 (variation by age and individual) and 1 (age-dependent) don't work correctly yet -->
		<!-- compliance model 2 (same efficacy for everyone who uses bednets) is safe too use -->
			<age.and.sex.specific.compliance age.limit="5"  male.compliance="1" female.compliance="1"/>
			<age.and.sex.specific.compliance age.limit="90" male.compliance="1" female.compliance="1"/>
		</compliance>
	</exposure.and.contribution>
	
	<anti.L3.immunity TH.L3="0" gamma="0">
		<male>
			<immunity.index dist.nr="4" min="0" max="25" mean="1.0" p1="2"/>
		</male>
		<female>
			<immunity.index dist.nr="4" min="0" max="25" mean="1.0" p1="2"/>
		</female>
	</anti.L3.immunity>
    <anti.Worm.immunity TH.W="0" gamma="0.0">
        <male>
            <immunity.index dist.nr="4" min="0" max="25" mean="1.0" p1="2"/>
        </male>
        <female>
            <immunity.index dist.nr="4" min="0" max="25" mean="1.0" p1="2"/>
        </female>
    </anti.Worm.immunity>
	
	<worm mf-survival="0.9" monthly.event.delay="+1">
		<lifespan dist.nr="3" min="0" max="100" mean="10" p1="2"/>
		<prepatent.period dist.nr="0" mean="0.67"/>
		<mating cycle="1" male.potential="1000"/>
		<age.dependent.mf-production labda="0">
			<mf-production age.limit="0" production="1"/>
			<mf-production age.limit="100" production="1"/>
		</age.dependent.mf-production>
		<skin.mf-density.per.worm fun.nr="1" a="0.58" c="-1"/>
		<skin.dispersal dist.nr="0" mean="1"/>
		<skin-snip.variability dist.nr="6" p1="0.33"/>
	</worm>
	
	<fly transmission.probability="0.1" success.ratio="0.00088">
		<L1-uptake fun.nr="4" a="1.666" b="0.027" c="1.514"/>
		<monthly.biting.rates relative.biting.rate="1">
			<mbr month="1" rate="695.094728331163"/>
			<mbr month="2" rate="695.094728331163"/>
			<mbr month="3" rate="695.094728331163"/>
			<mbr month="4" rate="695.094728331163"/>
			<mbr month="5" rate="695.094728331163"/>
			<mbr month="6" rate="695.094728331163"/>
			<mbr month="7" rate="695.094728331163"/>
			<mbr month="8" rate="695.094728331163"/>
			<mbr month="9" rate="695.094728331163"/>
			<mbr month="10" rate="695.094728331163"/>
			<mbr month="11" rate="695.094728331163"/>
			<mbr month="12" rate="695.094728331163"/>
		</monthly.biting.rates>
	</fly>

    <mass.treatments>
        <treatment.effect.variability dist.nr="0" mean="1.0"/>
        <mass.treatment>
			<treatment.rounds>
				<treatment.round year="2000" month="0" coverage="0" fraction.excluded="0.05" delay="-1"/>
				<treatment.round year="2001" month="0" coverage="0" fraction.excluded="0.05" delay="-1"/>
				<treatment.round year="2002" month="0" coverage="0" fraction.excluded="0.05" delay="-1"/>
				<treatment.round year="2003" month="0" coverage="0" fraction.excluded="0.05" delay="-1"/>
				<treatment.round year="2004" month="0" coverage="0" fraction.excluded="0.05" delay="-1"/>
				<treatment.round year="2005" month="0" coverage="0" fraction.excluded="0.05" delay="-1"/>
				<treatment.round year="2006" month="0" coverage="0" fraction.excluded="0.05" delay="-1"/>
				<treatment.round year="2007" month="0" coverage="0" fraction.excluded="0.05" delay="-1"/>
				<treatment.round year="2008" month="0" coverage="0" fraction.excluded="0.05" delay="-1"/>
				<treatment.round year="2009" month="0" coverage="0" fraction.excluded="0.05" delay="-1"/>
			</treatment.rounds>
			<compliance fraction.malabsorption="0.00">
				<age.and.sex.specific.compliance age.limit="2"  male.compliance="0"    female.compliance="0"/>
				<age.and.sex.specific.compliance age.limit="10" male.compliance="0.75" female.compliance="0.75"/>
				<age.and.sex.specific.compliance age.limit="15" male.compliance="0.80" female.compliance="0.70"/>
				<age.and.sex.specific.compliance age.limit="20" male.compliance="0.80" female.compliance="0.74"/>
				<age.and.sex.specific.compliance age.limit="30" male.compliance="0.70" female.compliance="0.65"/>
				<age.and.sex.specific.compliance age.limit="50" male.compliance="0.75" female.compliance="0.70"/>
				<age.and.sex.specific.compliance age.limit="60" male.compliance="0.75" female.compliance="0.70"/>
				<age.and.sex.specific.compliance age.limit="99" male.compliance="0.80" female.compliance="0.75"/>
			</compliance>
			<treatment.effects permanent.reduction.mf-production="0" period.of.recovery="0" 
			                   shape.parameter.recovery.function="1" fraction.killed="0">
				<fraction.mf.surviving dist.nr="0" mean="1"/>
			</treatment.effects>
		</mass.treatment>
		
        <mass.treatment>     
			<treatment.rounds>
				<treatment.round year="2010" month="0" coverage="0.65" fraction.excluded="0.05" delay="-1"/>
				<treatment.round year="2010" month="6" coverage="0" fraction.excluded="0.05" delay="-1"/>
				<treatment.round year="2011" month="0" coverage="0.65" fraction.excluded="0.05" delay="-1"/>
				<treatment.round year="2011" month="6" coverage="0" fraction.excluded="0.05" delay="-1"/>
				<treatment.round year="2012" month="0" coverage="0.65" fraction.excluded="0.05" delay="-1"/>
				<treatment.round year="2012" month="6" coverage="0" fraction.excluded="0.05" delay="-1"/>
				<treatment.round year="2013" month="0" coverage="0.65" fraction.excluded="0.05" delay="-1"/>
				<treatment.round year="2013" month="6" coverage="0" fraction.excluded="0.05" delay="-1"/>
				<treatment.round year="2014" month="0" coverage="0.65" fraction.excluded="0.05" delay="-1"/>
				<treatment.round year="2014" month="6" coverage="0" fraction.excluded="0.05" delay="-1"/>
				<treatment.round year="2015" month="0" coverage="0.65" fraction.excluded="0.05" delay="-1"/>
				<treatment.round year="2015" month="6" coverage="0" fraction.excluded="0.05" delay="-1"/>
				<treatment.round year="2016" month="0" coverage="0.65" fraction.excluded="0.05" delay="-1"/>
				<treatment.round year="2016" month="6" coverage="0" fraction.excluded="0.05" delay="-1"/>
				<treatment.round year="2017" month="0" coverage="0.65" fraction.excluded="0.05" delay="-1"/>
				<treatment.round year="2017" month="6" coverage="0" fraction.excluded="0.05" delay="-1"/>
				<treatment.round year="2018" month="0" coverage="0.65" fraction.excluded="0.05" delay="-1"/>
				<treatment.round year="2018" month="6" coverage="0" fraction.excluded="0.05" delay="-1"/>
				<treatment.round year="2019" month="0" coverage="0.65" fraction.excluded="0.05" delay="-1"/>
				<treatment.round year="2019" month="6" coverage="0" fraction.excluded="0.05" delay="-1"/>
				<treatment.round year="2020" month="0" coverage="0.65" fraction.excluded="0.05" delay="-1"/>
				<treatment.round year="2020" month="6" coverage="0" fraction.excluded="0.05" delay="-1"/>
				<treatment.round year="2021" month="0" coverage="0.65" fraction.excluded="0.05" delay="-1"/>
				<treatment.round year="2021" month="6" coverage="0" fraction.excluded="0.05" delay="-1"/>
				<treatment.round year="2022" month="0" coverage="0.65" fraction.excluded="0.05" delay="-1"/>
				<treatment.round year="2022" month="6" coverage="0" fraction.excluded="0.05" delay="-1"/>
				<treatment.round year="2023" month="0" coverage="0.65" fraction.excluded="0.05" delay="-1"/>
				<treatment.round year="2023" month="6" coverage="0" fraction.excluded="0.05" delay="-1"/>
				<treatment.round year="2024" month="0" coverage="0.65" fraction.excluded="0.05" delay="-1"/>
				<treatment.round year="2024" month="6" coverage="0" fraction.excluded="0.05" delay="-1"/>
				<treatment.round year="2025" month="0" coverage="0.65" fraction.excluded="0.05" delay="-1"/>
				<treatment.round year="2025" month="6" coverage="0" fraction.excluded="0.05" delay="-1"/>
				<treatment.round year="2026" month="0" coverage="0.65" fraction.excluded="0.05" delay="-1"/>
				<treatment.round year="2026" month="6" coverage="0" fraction.excluded="0.05" delay="-1"/>
				<treatment.round year="2027" month="0" coverage="0.65" fraction.excluded="0.05" delay="-1"/>
				<treatment.round year="2027" month="6" coverage="0" fraction.excluded="0.05" delay="-1"/>
				<treatment.round year="2028" month="0" coverage="0.65" fraction.excluded="0.05" delay="-1"/>
				<treatment.round year="2028" month="6" coverage="0" fraction.excluded="0.05" delay="-1"/>
				<treatment.round year="2029" month="0" coverage="0.65" fraction.excluded="0.05" delay="-1"/>
				<treatment.round year="2029" month="6" coverage="0" fraction.excluded="0.05" delay="-1"/>
			</treatment.rounds>
			<compliance fraction.malabsorption="0.00">
				<age.and.sex.specific.compliance age.limit="2"  male.compliance="0"    female.compliance="0"/>
				<age.and.sex.specific.compliance age.limit="10" male.compliance="0.75" female.compliance="0.75"/>
				<age.and.sex.specific.compliance age.limit="15" male.compliance="0.80" female.compliance="0.70"/>
				<age.and.sex.specific.compliance age.limit="20" male.compliance="0.80" female.compliance="0.74"/>
				<age.and.sex.specific.compliance age.limit="30" male.compliance="0.70" female.compliance="0.65"/>
				<age.and.sex.specific.compliance age.limit="50" male.compliance="0.75" female.compliance="0.70"/>
				<age.and.sex.specific.compliance age.limit="60" male.compliance="0.75" female.compliance="0.70"/>
				<age.and.sex.specific.compliance age.limit="99" male.compliance="0.80" female.compliance="0.75"/>
			</compliance>
			<treatment.effects permanent.reduction.mf-production="0" period.of.recovery="0.5" 
			                   shape.parameter.recovery.function="1000" fraction.killed="0.55">
				<fraction.mf.surviving dist.nr="0" mean="0.05"/>
			</treatment.effects>
		</mass.treatment>
    </mass.treatments>

	<vector.control>
		<moment year="2181" month="0" effectivity="0.41"/>
	</vector.control>
</wormsim.inputfile>
 
