# Supplementary material for: Are Alternative Strategies Required to Accelerate the Global Elimination of Lymphatic Filariasis? Insights From Mathematical Models
Source: Clin Infect Dis. 2018 Jun 1;66(Suppl 4):S260–6. doi: 10.1093/cid/ciy003 (PMC5982795; doi:10.1093/cid/ciy003)
Supplement: ciy003_suppl_Supplementary_Material_4 [file ciy003_suppl_supplementary_material_4.zip › wormsim-2.58Ap25/Ind_TN_aDA65.xml]

<?xml version="1.0" encoding="UTF-8"?>
<wormsim.inputfile xmlns:xsi="http://www.w3.org/2001/XMLSchema-instance"
                   xsi:noNamespaceSchemaLocation="wormsim.xsd"
                   model="lymfasim">
    <simulation start.year="1850">
		<surveillance nr.skin-snips="3" skin-snip.categories="0,1,2,4,8,16,32,64,128,256,512">
            <periodic.surveys>
                <start year="2000" month="0" delay="-2"/>
                <stop year="2031" month="0"/>
                <interval years="1" months="0"/>
            </periodic.surveys>
            <extra.surveys>
            </extra.surveys>    
            <!-- upper bounds of age categories in output      -->
            <age.classes>
				<age.class age.limit="5"/>
				<age.class age.limit="10"/>
				<age.class age.limit="20"/>
				<age.class age.limit="30"/>
                <age.class age.limit="40"/>
                <age.class age.limit="50"/>
				<age.class age.limit="60"/>
                <age.class age.limit="90"/>
            </age.classes>
        </surveillance>
        <standard.population>
            <age.group age.limit= "3" n.males="16"   n.females="16"/>
            <age.group age.limit= "8" n.males="1744" n.females="1744"/>
            <age.group age.limit="11" n.males="1420" n.females="1420"/>
            <age.group age.limit="15" n.males="1856" n.females="1856"/>
            <age.group age.limit="20" n.males="2175" n.females="2175"/>
            <age.group age.limit="30" n.males="3422" n.females="3422"/>
            <age.group age.limit="40" n.males="2033" n.females="2033"/>
            <age.group age.limit="50" n.males="1364" n.females="1364"/>
            <age.group age.limit="90" n.males="1395" n.females="1395"/>
        </standard.population>
    </simulation>
	
    <demography>
        <the.reaper max.population.size="1000" reap="0.05" delay="-3"/>
        <life.table>
            <survival age.limit="5"  male.survival="0.904" female.survival="0.904"/>
            <survival age.limit="10" male.survival="0.895" female.survival="0.895"/>
            <survival age.limit="15" male.survival="0.888" female.survival="0.888"/>
            <survival age.limit="20" male.survival="0.879" female.survival="0.879"/>
            <survival age.limit="25" male.survival="0.864" female.survival="0.864"/>
            <survival age.limit="30" male.survival="0.849" female.survival="0.849"/>
            <survival age.limit="40" male.survival="0.812" female.survival="0.812"/>
            <survival age.limit="50" male.survival="0.756" female.survival="0.756"/>
            <survival age.limit="90" male.survival="0.000" female.survival="0.000"/>
        </life.table>
        <fertility.table delay="-4">
            <fertility age.limit="5"  birth.rate="0.000"/>
            <fertility age.limit="10" birth.rate="0.000"/>
            <fertility age.limit="15" birth.rate="0.000"/>
            <fertility age.limit="20" birth.rate="0.075"/>
            <fertility age.limit="25" birth.rate="0.254"/>
            <fertility age.limit="30" birth.rate="0.222"/>
            <fertility age.limit="40" birth.rate="0.096"/>
            <fertility age.limit="50" birth.rate="0.013"/>
            <fertility age.limit="90" birth.rate="0.000"/>
        </fertility.table>
        <initial.population>
            <age.group age.limit="5"  n.males="20" n.females="20"/>
            <age.group age.limit="10" n.males="17" n.females="17"/>
            <age.group age.limit="15" n.males="15" n.females="15"/>
            <age.group age.limit="20" n.males="15" n.females="15"/>
            <age.group age.limit="25" n.males="22" n.females="22"/>
            <age.group age.limit="30" n.males="20" n.females="20"/>
            <age.group age.limit="40" n.males="15" n.females="15"/>
            <age.group age.limit="50" n.males="13" n.females="13"/>
            <age.group age.limit="90" n.males="13" n.females="13"/>
        </initial.population>
    </demography>

    <blindness>
        <treshold dist.nr="4" min="0" max = "100000" mean="1000" p1="2.0"/>
        <pct-life-expectancy-reduction dist.nr="0" mean="0"/>
    </blindness>

    <!-- the following block of input can be used to simulate the impact of bednet use -->
    <!-- current input assumptions assume a period of bednet use starting in 2030 only -->
    <!-- this falls beyond the survey period for the current project and is therefore ignored -->
    <!-- no changes are needed to this input -->
    <exposure.and.contribution>
        <external.foi>
				<start year="1850" month="0" foi="2" exclusive="true"/>                
				<start year="1852" month="0" foi="0" exclusive="false"/>
				<start year="2010" month="0" foi="0" exclusive="false"/>
                <start year="2011" month="0" foi="0" exclusive="false"/>
                <start year="2012" month="0" foi="0" exclusive="false"/>
                <start year="2013" month="0" foi="0" exclusive="false"/>
                <start year="2014" month="0" foi="0" exclusive="false"/>
                <start year="2015" month="0" foi="0" exclusive="false"/>
                <start year="2016" month="0" foi="0" exclusive="false"/>
                <start year="2017" month="0" foi="0" exclusive="false"/>
                <start year="2018" month="0" foi="0" exclusive="false"/>
                <start year="2019" month="0" foi="0" exclusive="false"/>	
                <start year="2020" month="0" foi="0" exclusive="false"/>
                <start year="2021" month="0" foi="0" exclusive="false"/>
                <start year="2022" month="0" foi="0" exclusive="false"/>
                <start year="2023" month="0" foi="0" exclusive="false"/>
                <start year="2024" month="0" foi="0" exclusive="false"/>
                <start year="2025" month="0" foi="0" exclusive="false"/>
                <start year="2026" month="0" foi="0" exclusive="false"/>
                <start year="2027" month="0" foi="0" exclusive="false"/>
                <start year="2028" month="0" foi="0" exclusive="false"/>
                <start year="2029" month="0" foi="0" exclusive="false"/>	
        </external.foi>
        <male>
            <exposure.function fun.nr="1" a="0.038743455" b="0.26" c="1"/>
            <exposure.index dist.nr="4" min="0" max="100" p1="1.13"/>
            <contribution.function fun.nr="1" a="0.038743455" b="0.26" c="1"/>
        </male>
        <female>
            <exposure.function fun.nr="1" a="0.038743455" b="0.26" c="1"/>
            <exposure.index dist.nr="4" min="0" max="100" p1="1.13"/>
            <contribution.function fun.nr="1" a="0.038743455" b="0.26" c="1"/>
        </female>
     <exposure.interventions>
         <!-- note that effectivity below means the impact on individuals that are not excluded -->
         <moment year="2031" month="0" effectivity="0" fraction.excluded="1"/>
         <moment year="2036" month="0" effectivity="0" fraction.excluded="1"/>
     </exposure.interventions>
     <contribution.interventions>
         <!-- note that effectivity below means the impact on individuals that are not excluded -->
         <moment year="2031" month="0" effectivity="0" fraction.excluded="1"/>
         <moment year="2036" month="0" effectivity="0" fraction.excluded="1"/>
	</contribution.interventions>
        <compliance compliance.model="2">
            <!-- the "compliance" model does not mediate compliance but inter-individual variation in effectivity!-->
            <!-- compliance models 0 (variation by age and individual) and 1 (age-dependent) don't work correctly yet -->
            <!-- compliance model 2 (same efficacy for everyone who uses bednets) is safe too use -->
            <age.and.sex.specific.compliance age.limit="5"  male.compliance="1" female.compliance="1"/>
            <age.and.sex.specific.compliance age.limit="90" male.compliance="1" female.compliance="1"/>
        </compliance>
    </exposure.and.contribution>

    <anti.L3.immunity TH.L3="9.6" gamma="0.0000589">
        <male>
            <immunity.index dist.nr="4" min="0" max="25" mean="1.0" p1="1.07"/>
        </male>
        <female>
            <immunity.index dist.nr="4" min="0" max="25" mean="1.0" p1="1.07"/>
        </female>
    </anti.L3.immunity>
    <anti.Worm.immunity TH.W="0" gamma="0.0">
        <male>
            <immunity.index dist.nr="4" min="0" max="25" mean="1.0" p1="2"/>
        </male>
        <female>
            <immunity.index dist.nr="4" min="0" max="25" mean="1.0" p1="2"/>
        </female>
    </anti.Worm.immunity>

    <worm mf-survival="0.9" monthly.event.delay="+1">
        <lifespan dist.nr="3" min="0" max="100" mean="10.2" p1="2"/>
        <prepatent.period dist.nr="0" mean="0.67"/>
        <mating cycle="1" male.potential="1000"/>
        <age.dependent.mf-production labda="0">
            <mf-production age.limit="0" production="1"/>
            <mf-production age.limit="100" production="1"/>
        </age.dependent.mf-production>
        <skin.mf-density.per.worm fun.nr="1" a="0.606" c="-1"/>
        <skin.dispersal dist.nr="0" mean = "1"/>
        <skin-snip.variability dist.nr="6" p1="0.345"/>
    </worm>

    <fly transmission.probability="0.1" success.ratio="0.00103">
        <L1-uptake fun.nr="2" a="0.089" b="6.6" c="0"/>
        <monthly.biting.rates relative.biting.rate="1">
            <mbr month="1"  rate="10000"/>
            <mbr month="2"  rate="10000"/>
            <mbr month="3"  rate="10000"/>
            <mbr month="4"  rate="10000"/>
            <mbr month="5"  rate="10000"/>
            <mbr month="6"  rate="10000"/>
            <mbr month="7"  rate="10000"/>
            <mbr month="8"  rate="10000"/>
            <mbr month="9"  rate="10000"/>
            <mbr month="10" rate="10000"/>
            <mbr month="11" rate="10000"/>
            <mbr month="12" rate="10000"/>
        </monthly.biting.rates>
    </fly>

    <mass.treatments>
        <treatment.effect.variability dist.nr="0" mean="1.0"/>
        <mass.treatment>
			<treatment.rounds>
				<treatment.round year="2000" month="0" coverage="0" fraction.excluded="0.05" delay="-1"/>
				<treatment.round year="2001" month="0" coverage="0" fraction.excluded="0.05" delay="-1"/>
				<treatment.round year="2002" month="0" coverage="0" fraction.excluded="0.05" delay="-1"/>
				<treatment.round year="2003" month="0" coverage="0" fraction.excluded="0.05" delay="-1"/>
				<treatment.round year="2004" month="0" coverage="0" fraction.excluded="0.05" delay="-1"/>
				<treatment.round year="2005" month="0" coverage="0" fraction.excluded="0.05" delay="-1"/>
				<treatment.round year="2006" month="0" coverage="0" fraction.excluded="0.05" delay="-1"/>
				<treatment.round year="2007" month="0" coverage="0" fraction.excluded="0.05" delay="-1"/>
				<treatment.round year="2008" month="0" coverage="0" fraction.excluded="0.05" delay="-1"/>
				<treatment.round year="2009" month="0" coverage="0" fraction.excluded="0.05" delay="-1"/>
			</treatment.rounds>
			<compliance fraction.malabsorption="0.00">
				<age.and.sex.specific.compliance age.limit="2"  male.compliance="0"    female.compliance="0"/>
				<age.and.sex.specific.compliance age.limit="10" male.compliance="0.75" female.compliance="0.75"/>
				<age.and.sex.specific.compliance age.limit="15" male.compliance="0.80" female.compliance="0.70"/>
				<age.and.sex.specific.compliance age.limit="20" male.compliance="0.80" female.compliance="0.74"/>
				<age.and.sex.specific.compliance age.limit="30" male.compliance="0.70" female.compliance="0.65"/>
				<age.and.sex.specific.compliance age.limit="50" male.compliance="0.75" female.compliance="0.70"/>
				<age.and.sex.specific.compliance age.limit="60" male.compliance="0.75" female.compliance="0.70"/>
				<age.and.sex.specific.compliance age.limit="99" male.compliance="0.80" female.compliance="0.75"/>
			</compliance>
			<treatment.effects permanent.reduction.mf-production="0" period.of.recovery="0" 
			                   shape.parameter.recovery.function="1" fraction.killed="0">
				<fraction.mf.surviving dist.nr="0" mean="1"/>
			</treatment.effects>
		</mass.treatment>
		
        <mass.treatment>     
			<treatment.rounds>
				<treatment.round year="2010" month="0" coverage="0.65" fraction.excluded="0.05" delay="-1"/>
				<treatment.round year="2010" month="6" coverage="0" fraction.excluded="0.05" delay="-1"/>
				<treatment.round year="2011" month="0" coverage="0.65" fraction.excluded="0.05" delay="-1"/>
				<treatment.round year="2011" month="6" coverage="0" fraction.excluded="0.05" delay="-1"/>
				<treatment.round year="2012" month="0" coverage="0.65" fraction.excluded="0.05" delay="-1"/>
				<treatment.round year="2012" month="6" coverage="0" fraction.excluded="0.05" delay="-1"/>
				<treatment.round year="2013" month="0" coverage="0.65" fraction.excluded="0.05" delay="-1"/>
				<treatment.round year="2013" month="6" coverage="0" fraction.excluded="0.05" delay="-1"/>
				<treatment.round year="2014" month="0" coverage="0.65" fraction.excluded="0.05" delay="-1"/>
				<treatment.round year="2014" month="6" coverage="0" fraction.excluded="0.05" delay="-1"/>
				<treatment.round year="2015" month="0" coverage="0.65" fraction.excluded="0.05" delay="-1"/>
				<treatment.round year="2015" month="6" coverage="0" fraction.excluded="0.05" delay="-1"/>
				<treatment.round year="2016" month="0" coverage="0.65" fraction.excluded="0.05" delay="-1"/>
				<treatment.round year="2016" month="6" coverage="0" fraction.excluded="0.05" delay="-1"/>
				<treatment.round year="2017" month="0" coverage="0.65" fraction.excluded="0.05" delay="-1"/>
				<treatment.round year="2017" month="6" coverage="0" fraction.excluded="0.05" delay="-1"/>
				<treatment.round year="2018" month="0" coverage="0.65" fraction.excluded="0.05" delay="-1"/>
				<treatment.round year="2018" month="6" coverage="0" fraction.excluded="0.05" delay="-1"/>
				<treatment.round year="2019" month="0" coverage="0.65" fraction.excluded="0.05" delay="-1"/>
				<treatment.round year="2019" month="6" coverage="0" fraction.excluded="0.05" delay="-1"/>
				<treatment.round year="2020" month="0" coverage="0.65" fraction.excluded="0.05" delay="-1"/>
				<treatment.round year="2020" month="6" coverage="0" fraction.excluded="0.05" delay="-1"/>
				<treatment.round year="2021" month="0" coverage="0.65" fraction.excluded="0.05" delay="-1"/>
				<treatment.round year="2021" month="6" coverage="0" fraction.excluded="0.05" delay="-1"/>
				<treatment.round year="2022" month="0" coverage="0.65" fraction.excluded="0.05" delay="-1"/>
				<treatment.round year="2022" month="6" coverage="0" fraction.excluded="0.05" delay="-1"/>
				<treatment.round year="2023" month="0" coverage="0.65" fraction.excluded="0.05" delay="-1"/>
				<treatment.round year="2023" month="6" coverage="0" fraction.excluded="0.05" delay="-1"/>
				<treatment.round year="2024" month="0" coverage="0.65" fraction.excluded="0.05" delay="-1"/>
				<treatment.round year="2024" month="6" coverage="0" fraction.excluded="0.05" delay="-1"/>
				<treatment.round year="2025" month="0" coverage="0.65" fraction.excluded="0.05" delay="-1"/>
				<treatment.round year="2025" month="6" coverage="0" fraction.excluded="0.05" delay="-1"/>
				<treatment.round year="2026" month="0" coverage="0.65" fraction.excluded="0.05" delay="-1"/>
				<treatment.round year="2026" month="6" coverage="0" fraction.excluded="0.05" delay="-1"/>
				<treatment.round year="2027" month="0" coverage="0.65" fraction.excluded="0.05" delay="-1"/>
				<treatment.round year="2027" month="6" coverage="0" fraction.excluded="0.05" delay="-1"/>
				<treatment.round year="2028" month="0" coverage="0.65" fraction.excluded="0.05" delay="-1"/>
				<treatment.round year="2028" month="6" coverage="0" fraction.excluded="0.05" delay="-1"/>
				<treatment.round year="2029" month="0" coverage="0.65" fraction.excluded="0.05" delay="-1"/>
				<treatment.round year="2029" month="6" coverage="0" fraction.excluded="0.05" delay="-1"/>
			</treatment.rounds>
			<compliance fraction.malabsorption="0.00">
				<age.and.sex.specific.compliance age.limit="2"  male.compliance="0"    female.compliance="0"/>
				<age.and.sex.specific.compliance age.limit="10" male.compliance="0.75" female.compliance="0.75"/>
				<age.and.sex.specific.compliance age.limit="15" male.compliance="0.80" female.compliance="0.70"/>
				<age.and.sex.specific.compliance age.limit="20" male.compliance="0.80" female.compliance="0.74"/>
				<age.and.sex.specific.compliance age.limit="30" male.compliance="0.70" female.compliance="0.65"/>
				<age.and.sex.specific.compliance age.limit="50" male.compliance="0.75" female.compliance="0.70"/>
				<age.and.sex.specific.compliance age.limit="60" male.compliance="0.75" female.compliance="0.70"/>
				<age.and.sex.specific.compliance age.limit="99" male.compliance="0.80" female.compliance="0.75"/>
			</compliance>
			<treatment.effects permanent.reduction.mf-production="0" period.of.recovery="0.5" 
			                   shape.parameter.recovery.function="1000" fraction.killed="0.55">
				<fraction.mf.surviving dist.nr="0" mean="0.05"/>
			</treatment.effects>
		</mass.treatment>
    </mass.treatments>

    <vector.control>
        <moment year="2181" month="0" effectivity="0.41"/>
    </vector.control>
</wormsim.inputfile>
