# Supplementary material for: Are Alternative Strategies Required to Accelerate the Global Elimination of Lymphatic Filariasis? Insights From Mathematical Models
Source: Clin Infect Dis. 2018 Jun 1;66(Suppl 4):S260–6. doi: 10.1093/cid/ciy003 (PMC5982795; doi:10.1093/cid/ciy003)
Supplement: ciy003_suppl_Supplementary_Material_4 [file ciy003_suppl_supplementary_material_4.zip › wormsim-2.58Ap25/test.sh]

./run.sh Afr_TN_aDA65 0 19
./avg.sh Afr_TN_aDA65 0 19

./run.sh Ind_TN_aDA65 0 19
./avg.sh Ind_TN_aDA65 0 19

exit
