# Supplementary material for: Are Alternative Strategies Required to Accelerate the Global Elimination of Lymphatic Filariasis? Insights From Mathematical Models
Source: Clin Infect Dis. 2018 Jun 1;66(Suppl 4):S260–6. doi: 10.1093/cid/ciy003 (PMC5982795; doi:10.1093/cid/ciy003)
Supplement: ciy003_suppl_Supplementary_Material_4 [file ciy003_suppl_supplementary_material_4.zip › wormsim-2.58Ap25/wormsim.xsd]

<?xml version="1.0" encoding="UTF-8"?>
<xs:schema xmlns:xs="http://www.w3.org/2001/XMLSchema" elementFormDefault="qualified">
  <xs:complexType name="age.table">
    <xs:sequence>
      <xs:element maxOccurs="unbounded" name="age.class" type="age.class"/>
    </xs:sequence>
  </xs:complexType>
  <xs:complexType name="age.class">
      <xs:attribute name="age.limit" use="required" type="nonnegint200"/>
  </xs:complexType>
  <xs:complexType name="population.table">
    <xs:sequence>
      <xs:element maxOccurs="unbounded" name="age.group" type="age.group"/>
    </xs:sequence>
  </xs:complexType>
  <xs:complexType name="age.group">
      <xs:attribute name="age.limit" use="required" type="nonnegint200"/>
      <xs:attribute name="n.males" use="required" type="nonnegativeinteger"/>
      <xs:attribute name="n.females" use="required" type="nonnegativeinteger"/>
  </xs:complexType>
  <xs:complexType name="functional.relationship">
      <xs:attribute name="fun.nr" use="required" type="function.nrs"/>
      <xs:attribute name="a" use="required" type="xs:double"/>
      <xs:attribute name="b" use="optional" type="xs:double" default="0"/>
      <xs:attribute name="c" use="optional" type="xs:double" default="0"/>
  </xs:complexType>
  <xs:complexType name="MM.kinetics">
    <xs:sequence>
      <xs:element name="a" type="continuous.distribution"/>
      <xs:element name="b" type="continuous.distribution"/>
      <xs:element name="c" type="continuous.distribution"/>
    </xs:sequence>
  </xs:complexType>

  <xs:complexType name="continuous.distribution">
    <xs:attribute name="dist.nr" use="required" type="continuous.distribution.nrs"/>
    <xs:attribute name="offset" use="optional" type="xs:double" default="0"/>
    <xs:attribute name="min" use="optional" type="xs:double" default="-1e6"/>
    <xs:attribute name="max" use="optional" type="xs:double" default="1e6"/>
    <xs:attribute name="mean" use="optional" type="xs:double" default="1"/>
    <xs:attribute name="p1" use="optional" type="xs:double" default="0"/>
    <xs:attribute name="p2" use="optional" type="xs:double" default="0"/>
  </xs:complexType>
  <xs:complexType name="discrete.distribution">
    <xs:attribute name="dist.nr" use="required" type="continuous.distribution.nrs"/>
    <xs:attribute name="mean" use="optional" type="xs:double" default="1"/>
    <xs:attribute name="p1" use="optional" type="xs:double" default="0"/>
    <xs:attribute name="p2" use="optional" type="xs:double" default="0"/>
  </xs:complexType>
  <xs:simpleType name="function.nrs">
    <xs:restriction base='xs:integer'>
      <xs:minInclusive value='0'/>
      <xs:maxInclusive value='5'/>
    </xs:restriction>
  </xs:simpleType>
  <xs:simpleType name="continuous.distribution.nrs">
    <xs:restriction base='xs:integer'>
      <xs:minInclusive value='0'/>
      <xs:maxInclusive value='7'/>
    </xs:restriction>
  </xs:simpleType> 
  <xs:simpleType name="discrete.distribution.nrs">
    <xs:restriction base='xs:integer'>
      <xs:minInclusive value='0'/>
      <xs:maxInclusive value='6'/>
    </xs:restriction>
  </xs:simpleType> 
  <xs:simpleType name="nonnegint200">
    <xs:restriction base='xs:integer'>
      <xs:minInclusive value='0'/>
      <xs:maxInclusive value='200'/>
    </xs:restriction>
  </xs:simpleType>
  <xs:simpleType name="nonnegativeinteger">
    <xs:restriction base='xs:integer'>
      <xs:minInclusive value='0'/>
      <xs:maxInclusive value='2000000000'/>
    </xs:restriction>
  </xs:simpleType>
   <xs:simpleType name="deltahours">
    <xs:restriction base='xs:integer'>
      <xs:minInclusive value='-12'/>
      <xs:maxInclusive value='12'/>
    </xs:restriction>
  </xs:simpleType>
 <xs:simpleType name="monthnr">
    <xs:restriction base='xs:integer'>
      <xs:minInclusive value='0'/>
      <xs:maxInclusive value='12'/>
    </xs:restriction>
  </xs:simpleType>
  <xs:simpleType name="yearnr">
    <xs:restriction base='xs:integer'>
      <xs:minInclusive value='1700'/>
      <xs:maxInclusive value='2200'/>
    </xs:restriction>
  </xs:simpleType>
  <xs:simpleType name="modeltype">
    <xs:restriction base='xs:string'>
      <xs:enumeration value="onchosim"/>
      <xs:enumeration value="lymfasim"/>
    </xs:restriction>
  </xs:simpleType>
   <xs:complexType name="ymdelayeff">
    <xs:attribute name="year" use="required" type="yearnr" />
    <xs:attribute name="month" use="optional" type="monthnr" default="0"/>
    <xs:attribute name="delay" use="optional" type="deltahours" default="0"/>
    <xs:attribute name="effectivity" use="required" type="nonnegdouble1"/>
    <xs:attribute name="fraction.excluded" use="optional" type="nonnegdouble1" default="0"/>
  </xs:complexType> 
  <xs:complexType name="ym">
    <xs:attribute name="year" use="required" type="yearnr" />
    <xs:attribute name="month" use="optional" type="monthnr" default="0"/>
    <xs:attribute name="delay" use="optional" type="deltahours" default="-5"/>
  </xs:complexType>
  <xs:complexType name="intervalym">
    <xs:attribute name="years" use="optional" type="nonnegint200" default="0"/>
    <xs:attribute name="months" use="optional" type="nonnegint200" default="0"/>
  </xs:complexType>
  <xs:simpleType name="nonnegdouble1">
    <xs:restriction base='xs:double'>
      <xs:minInclusive value='0.0'/>
      <xs:maxInclusive value='1.0'/>
    </xs:restriction>
  </xs:simpleType>
  <xs:simpleType name="nonnegdouble">
    <xs:restriction base='xs:double'>
      <xs:minInclusive value='0.0'/>
      <xs:maxInclusive value='1e100'/>
    </xs:restriction>
  </xs:simpleType>
  <xs:simpleType name="covmodel">
    <xs:restriction base="xs:integer">
      <xs:minInclusive value='0'/>
      <xs:maxInclusive value='2'/>
    </xs:restriction>
  </xs:simpleType>  
  <xs:element name="wormsim.inputfile">
  <xs:complexType>
    <xs:sequence>
        <xs:element ref="simulation"/>
        <xs:element ref="demography"/>
        <xs:element ref="blindness"/>
        <xs:element ref="exposure.and.contribution"/>
	<xs:element ref="anti.L3.immunity"/>
	<xs:element ref="anti.Worm.immunity"/>
        <xs:element ref="worm"/>
        <xs:element ref="fly" minOccurs="0" maxOccurs="1"/>
        <xs:element ref="mass.treatments"/>
        <xs:element ref="vector.control"/>
    </xs:sequence>
    <xs:attribute name="model"  type="modeltype" use="required"/>
  </xs:complexType>
  </xs:element>  
  <xs:element name="simulation">
    <xs:complexType>
      <xs:sequence>
        <xs:element ref="surveillance"/>
        <xs:element name="standard.population" type="population.table"/>
      </xs:sequence>
      <xs:attribute name="start.year" default="1875" type="yearnr"/>
    </xs:complexType>
  </xs:element>
  <xs:element name="surveillance">
  <xs:complexType>
    <xs:sequence>
    <xs:element ref="periodic.surveys" minOccurs="0" maxOccurs="1"/>
    <xs:element ref="extra.surveys" minOccurs="0" maxOccurs="1"/>
    <xs:element name="age.classes" type="age.table"/>
    </xs:sequence>
    <xs:attribute name="nr.skin-snips" use="required" type="nonnegint200"/>
    <xs:attribute name="skin-snip.categories" default="0.5,1,2,4,8,16,32,64,128,256,512,1e6" type="xs:string"/>
 </xs:complexType>
  </xs:element>  

    <xs:element name="periodic.surveys">
    <xs:complexType>
      <xs:sequence>
        <xs:element name="start" minOccurs="1" maxOccurs="1" type="ym"/>
        <xs:element name="stop" minOccurs="1" maxOccurs="1" type="ym"/>
        <xs:element name="interval" minOccurs="1" maxOccurs="1" type="intervalym"/>
      </xs:sequence>
    </xs:complexType>
  </xs:element>
  <xs:element name="extra.surveys">
    <xs:complexType>
      <xs:sequence>
        <xs:element name="survey" minOccurs="0" maxOccurs="unbounded" type="ym"/>
      </xs:sequence>
    </xs:complexType>
  </xs:element>
  <xs:element name="vector.control">
    <xs:complexType>
      <xs:sequence>
        <xs:element name="moment" minOccurs="0" maxOccurs="unbounded" type="ymdelayeff"/>
      </xs:sequence>
    </xs:complexType>
  </xs:element>
  <xs:element name="mass.treatments">
    <xs:complexType>
      <xs:sequence>
        <xs:element name="treatment.effect.variability" type="continuous.distribution"/>
        <xs:element minOccurs="0" maxOccurs="unbounded" ref="mass.treatment"/>
      </xs:sequence>
    </xs:complexType>
  </xs:element>
  <xs:element name="mass.treatment">
    <xs:complexType>
      <xs:sequence>
        <xs:element ref="treatment.rounds"/>
        <xs:element ref="compliance"/>
        <xs:element ref="treatment.effects"/>
      </xs:sequence>
    </xs:complexType>
  </xs:element>
  <xs:element name="treatment.effects">
    <xs:complexType>
      <xs:sequence>
        <xs:element name="fraction.mf.surviving" type="continuous.distribution"/>
      </xs:sequence>
      <xs:attribute name="permanent.reduction.mf-production" use="required" type="nonnegdouble1"/>
      <xs:attribute name="period.of.recovery" use="required" type="nonnegdouble"/>
      <xs:attribute name="shape.parameter.recovery.function" use="required" type="nonnegdouble"/>
      <xs:attribute name="fraction.killed" use="required" type="nonnegdouble1"/>
    </xs:complexType>
  </xs:element>
  <xs:element name="treatment.rounds">
    <xs:complexType>
      <xs:sequence>
        <xs:element minOccurs="0" maxOccurs="unbounded" ref="treatment.round"/>
      </xs:sequence>
    </xs:complexType>
  </xs:element>
  <xs:element name="treatment.round">
    <xs:complexType>
      <xs:attribute name="year" use="required" type="yearnr"/>
      <xs:attribute name="month" use="required" type="monthnr"/>
      <xs:attribute name="delay" use="optional" type="deltahours" default="-4"/>
      <xs:attribute name="coverage" use="required" type="nonnegdouble1"/>
      <xs:attribute name="fraction.excluded" use="optional" type="nonnegdouble1" default="0"/>
    </xs:complexType>
  </xs:element>  
  <xs:element name="compliance">
    <xs:complexType>
      <xs:sequence>
        <xs:element maxOccurs="unbounded" ref="age.and.sex.specific.compliance"/>
      </xs:sequence>
      <xs:attribute name="fraction.malabsorption" default="0" type="nonnegdouble1"  />
      <xs:attribute name="compliance.model"  default="0" type="covmodel"/>
      <xs:attribute name="test.first" default="false" type="xs:boolean"/>
    </xs:complexType>
  </xs:element>
  <xs:element name="age.and.sex.specific.compliance">
    <xs:complexType>
      <xs:attribute name="age.limit" use="required" type="nonnegint200"/>
      <xs:attribute name="male.compliance" use="required" type="nonnegdouble1"/>
      <xs:attribute name="female.compliance" use="required" type="nonnegdouble1"/>
    </xs:complexType>
  </xs:element>  
  <xs:element name="fly" >
      <xs:complexType>
        <xs:sequence>
        <xs:element ref="L1-uptake"/>
        <xs:element ref="monthly.biting.rates"/>
        </xs:sequence>
        <xs:attribute name="transmission.probability" use="required" type="nonnegdouble"/>
        <xs:attribute name="success.ratio" use="required" type="nonnegdouble"/>
      </xs:complexType>
    </xs:element>
  <xs:element name="L1-uptake" type="functional.relationship"/>
  <xs:element name="monthly.biting.rates">
    <xs:complexType>
      <xs:sequence>
        <xs:element maxOccurs="unbounded" ref="mbr"/>
      </xs:sequence>
      <xs:attribute name="relative.biting.rate" use="required" type="nonnegdouble1"/>
    </xs:complexType>
  </xs:element>
  <xs:element name="mbr">
    <xs:complexType>
      <xs:attribute name="month" use="required" type="monthnr"/>
      <xs:attribute name="rate" use="required" type="nonnegdouble"/>
    </xs:complexType>
  </xs:element>
  <xs:element name="worm">
    <xs:complexType>
      <xs:sequence>
        <xs:element ref="lifespan"/>
        <xs:element ref="prepatent.period"/>
        <xs:element ref="mating"/>
        <xs:element ref="age.dependent.mf-production"/>
        <xs:choice>
        <xs:element ref="skin.mf-density.per.worm"/>
        <xs:element ref="alt.skin.mf-density.per.worm"/>
        </xs:choice>
        <xs:element ref="skin.dispersal"/> 
        <xs:element ref="skin-snip.variability"/>
      </xs:sequence>
      <xs:attribute name="mf-lifespan" use="optional" type="nonnegativeinteger" default="9"/>
      <xs:attribute name="mf-survival" use="optional" type="nonnegdouble" default="0.9"/>
      <xs:attribute name="monthly.event.delay" use="optional" type="deltahours" default="-1"/>
    </xs:complexType>
  </xs:element>
  <xs:element name="lifespan" type="continuous.distribution"/>
  <xs:element name="prepatent.period" type="continuous.distribution"/>
  <xs:element name="skin.mf-density.per.worm" type="functional.relationship"/>
  <xs:element name="alt.skin.mf-density.per.worm" type="MM.kinetics"/>
  <xs:element name="skin.dispersal" type="continuous.distribution"/>
  <xs:element name="skin-snip.variability" type="discrete.distribution"/>
  <xs:element name="mating">
  <xs:complexType>
    <xs:attribute name="sex.ratio" use="optional" type="nonnegdouble" default="1"/>
    <xs:attribute name="cycle" use="required" type="nonnegdouble"/>
    <xs:attribute name="male.potential" use="required" type="xs:double"/>
  </xs:complexType>
  </xs:element>
  <xs:element name="age.dependent.mf-production">
    <xs:complexType>
      <xs:sequence>
        <xs:element maxOccurs="unbounded" ref="mf-production"/>
      </xs:sequence>
      <xs:attribute name="labda" default="0.0" type="nonnegdouble"/>
    </xs:complexType>
  </xs:element>
  <xs:element name="mf-production">
    <xs:complexType>
      <xs:attribute name="age.limit" use="required" type="nonnegdouble"/>
      <xs:attribute name="production" use="required" type="nonnegdouble"/>
    </xs:complexType>
  </xs:element>
  <xs:element name="blindness">
    <xs:complexType>
      <xs:sequence>
        <xs:element ref="treshold"/>
        <xs:element ref="pct-life-expectancy-reduction"/>
      </xs:sequence>
    </xs:complexType>
  </xs:element>
  <xs:element name="treshold" type="continuous.distribution"/>
  <xs:element name="pct-life-expectancy-reduction" type="continuous.distribution"/>
  <xs:element name="exposure.and.contribution">
    <xs:complexType>
      <xs:sequence>
        <xs:element name="environment" type="environment.definition" minOccurs="0" maxOccurs="1"/>
        <xs:element ref="external.foi"/>
        <xs:element ref="male"/>
        <xs:element ref="female"/>
        <xs:element ref="exposure.interventions"/>
        <xs:element ref="contribution.interventions"/>
        <xs:element ref="compliance"/>       
      </xs:sequence>
    </xs:complexType>
  </xs:element>
  <xs:complexType name="environment.definition">
      <xs:attribute name="zeta" use="required" type="nonnegdouble"/>
      <xs:attribute name="psi" use="required" type="nonnegdouble1"/>
  </xs:complexType>
    <xs:element name="external.foi">
  <xs:complexType>
      <xs:sequence>
        <xs:element ref="start" minOccurs="1" maxOccurs="unbounded"/>
      </xs:sequence>
  </xs:complexType>
  </xs:element>
  <xs:element name="start">
  <xs:complexType>
    <xs:attribute name="year" use="required" type="yearnr"/>
    <xs:attribute name="month" default="0"   type="monthnr"/>
    <xs:attribute name="foi" use="required" type="nonnegdouble"/>
    <xs:attribute name="exclusive" use="required" type="xs:boolean"/>
  </xs:complexType>
  </xs:element>
  <xs:element name="male">
    <xs:complexType>
      <xs:sequence>
        <xs:element name="exposure.function" type="functional.relationship" minOccurs="0" maxOccurs="1"/>
        <xs:element name="age.dependent.exposure" type="age.dependency.table" minOccurs="0" maxOccurs="1"/>
        <xs:element name="exposure.index" type="continuous.distribution"/>
        <xs:element name="contribution.function" type="functional.relationship" minOccurs="0" maxOccurs="1"/>
        <xs:element name="age.dependent.contribution" type="age.dependency.table" minOccurs="0" maxOccurs="1"/>
        <xs:element name="contribution.index" type="continuous.distribution" minOccurs="0" maxOccurs="1"/>
      </xs:sequence>
    </xs:complexType>
  </xs:element>
  <xs:element name="female">
    <xs:complexType>
      <xs:sequence>
        <xs:element name="exposure.function" type="functional.relationship" minOccurs="0" maxOccurs="1"/>
        <xs:element name="age.dependent.exposure" type="age.dependency.table" minOccurs="0" maxOccurs="1"/>
        <xs:element name="exposure.index" type="continuous.distribution"/>
        <xs:element name="contribution.function" type="functional.relationship" minOccurs="0" maxOccurs="1"/>
        <xs:element name="age.dependent.contribution" type="age.dependency.table" minOccurs="0" maxOccurs="1"/>
        <xs:element name="contribution.index" type="continuous.distribution" minOccurs="0" maxOccurs="1"/>
      </xs:sequence>
    </xs:complexType>
  </xs:element>
  <xs:element name="exposure.interventions">
      <xs:complexType>
          <xs:sequence>
              <xs:element name="moment" minOccurs="0" maxOccurs="unbounded" type="ymdelayeff"/>
          </xs:sequence>
      </xs:complexType>
  </xs:element>
  <xs:element name="contribution.interventions">
      <xs:complexType>
          <xs:sequence>
              <xs:element name="moment" minOccurs="0" maxOccurs="unbounded" type="ymdelayeff"/>
          </xs:sequence>
      </xs:complexType> 
  </xs:element>
    <xs:complexType name="age.dependency.table">
      <xs:sequence>
        <xs:element name="age.dependency" maxOccurs="unbounded">
            <xs:complexType>
                <xs:attribute name="age" use="required" type="nonnegdouble"/>
                <xs:attribute name="x" use="required" type="nonnegdouble"/>
            </xs:complexType>
        </xs:element>            
      </xs:sequence>
    </xs:complexType>
  <xs:element name="initial.foi">
  <xs:complexType>
    <xs:attribute name="duration" use="required" type="nonnegdouble"/>
    <xs:attribute name="foi" use="required" type="nonnegdouble"/>
  </xs:complexType>
  </xs:element>
  <xs:element name="anti.L3.immunity">
    <xs:complexType>
      <xs:sequence>
        <xs:element name="male">
          <xs:complexType>
            <xs:sequence>
              <xs:element ref="immunity.index"/>
            </xs:sequence>
          </xs:complexType>
        </xs:element>
        <xs:element name="female">
          <xs:complexType>
            <xs:sequence>
              <xs:element ref="immunity.index"/>
            </xs:sequence>
          </xs:complexType>
        </xs:element>
      </xs:sequence>
      <xs:attribute name="TH.L3" use="required" type="nonnegdouble"/>
      <xs:attribute name="gamma" use="required" type="nonnegdouble"/>
    </xs:complexType>
  </xs:element>
  <xs:element name="anti.Worm.immunity">
    <xs:complexType>
      <xs:sequence>
        <xs:element name="male">
          <xs:complexType>
            <xs:sequence>
              <xs:element ref="immunity.index"/>
            </xs:sequence>
          </xs:complexType>
        </xs:element>
        <xs:element name="female">
          <xs:complexType>
            <xs:sequence>
              <xs:element ref="immunity.index"/>
            </xs:sequence>
          </xs:complexType>
        </xs:element>
      </xs:sequence>
      <xs:attribute name="TH.W" use="required" type="nonnegdouble"/>
      <xs:attribute name="gamma" use="required" type="nonnegdouble"/>
    </xs:complexType>
  </xs:element>
  <xs:element name="immunity.index" type="continuous.distribution"/>
  <xs:element name="demography">
    <xs:complexType>
      <xs:sequence>
        <xs:element ref="the.reaper"/>
        <xs:element ref="life.table"/>
        <xs:element ref="fertility.table"/>
        <xs:element name="initial.population" type="population.table"/>
      </xs:sequence>
    </xs:complexType>
  </xs:element>
  <xs:element name="the.reaper">
    <xs:complexType>
      <xs:attribute name="max.population.size" use="optional" type="nonnegativeinteger" default="440"/>
      <xs:attribute name="reap" use="optional" type="nonnegdouble1" default="0.1	"/>
      <xs:attribute name="delay" use="optional" type="deltahours" default="-2"/>
    </xs:complexType>
  </xs:element>
  
  <xs:element name="life.table">
    <xs:complexType>
      <xs:sequence>
        <xs:element maxOccurs="unbounded" ref="survival"/>
      </xs:sequence>
    </xs:complexType>
  </xs:element>
  <xs:element name="survival">
    <xs:complexType>
      <xs:attribute name="age.limit" use="required" type="nonnegint200"/>
      <xs:attribute name="male.survival" use="required" type="nonnegdouble1"/>
      <xs:attribute name="female.survival" use="required" type="nonnegdouble1"/>
    </xs:complexType>
  </xs:element>
  <xs:element name="fertility.table">
    <xs:complexType>
      <xs:sequence>
        <xs:element maxOccurs="unbounded" ref="fertility"/>
      </xs:sequence>
      <xs:attribute name="fraction.male.newborns"  type="nonnegdouble1" default="0.50"/>
      <xs:attribute name="delay"  type="deltahours" default="-3"/>
    </xs:complexType>
  </xs:element>
  <xs:element name="fertility">
    <xs:complexType>
      <xs:attribute name="age.limit" use="required"  type="nonnegint200"/>
      <xs:attribute name="birth.rate" use="required" type="nonnegdouble1"/>
    </xs:complexType>
  </xs:element>

</xs:schema>
